# Supplementary material for: Hierarchical Micro/Nanostructures with Anti-Reflection and Superhydrophobicity on the Silicon Surface Fabricated by Femtosecond Laser
Source: Micromachines (Basel). 2024 Oct 27;15(11):1304. doi: 10.3390/mi15111304 (PMC11596805; doi:10.3390/mi15111304)
Supplement: Supplementary file 1 [file micromachines-15-01304-s001.zip]

Archive with 2 entries (2 files):
- Movie S1.mp4
- Supplementary Information.pdf
